# Supplementary material for: New Prospects for Improving Microspore Embryogenesis Induction in Highly Recalcitrant Winter Wheat Lines
Source: Plants (Basel). 2024 Jan 25;13(3):363. doi: 10.3390/plants13030363 (PMC10857491; doi:10.3390/plants13030363)
Supplement: Supplementary file 1 [file plants-13-00363-s001.zip]

Archive with 1 entries (1 files):
- plants-2768706-supplementary.pdf
